# Supplementary material for: Early Divergent Cardiac Adaptation After Hematopoietic Stem Cell Transplantation: A Multimodal Echocardiographic and Electrocardiographic Study
Source: Diagnostics (Basel). 2026 May 7;16(10):1423. doi: 10.3390/diagnostics16101423 (PMC13205220; doi:10.3390/diagnostics16101423)
Supplement: Supplementary file 1 [file diagnostics-16-01423-s001.zip]

Archive with 1 entries (1 files):
- diagnostics-4280333-supplementary.pdf
